# Supplementary material for: Modular chromosome rearrangements reveal parallel and nonparallel adaptation in a marine fish
Source: Ecol Evol. 2020 Jan 11;10(2):638–53. doi: 10.1002/ece3.5828 (PMC6988541; doi:10.1002/ece3.5828)
Supplement: Supplementary file 10 [file ECE3-10-638-s010.xlsx]

## Sheet: Sheet1
Original sample name	Genepopedit sample name	Year	Lat	Lon	Location	Cluster	Dataset	Samples	Migratory behaviour category	Binary migratory	Region for behavioural data
Can-N_PB	CPB	2007	47.15	-54.15	Placentia Bay	Canada - N	Berg et al. 2017	24	AH	M	Newfoundland south-west coast - Placentia bay sites (n =6)
Can-N_SG	CSG	2001	46.13	-61.39	Southern Gulf of St Lawrence	Canada - N	Berg et al. 2017	24	D	M	Southern Gulf of St. Lawrence - Prince Edward Island(closest site)
N00	NAA	2011	48.287	-49.247	Offshore Newfoundland (3L)	Canada - N	Sinclair Waters et al. 2018a	14	D	M	North-east Newfoundland - Funk Island Bank - closest site
T00	TAA	2010	50.322	-50.762	Offshore Newfoundland (3K)	Canada - N	Sinclair Waters et al. 2018a	15	D	M	North-east Newfoundland - Funk Island Bank - closest site
2JA	WJA	2015	52.482	-53.81	Offshore Labrador (2J)	Canada - N	Sinclair Waters et al. 2018a	16	D	M	Labrador - Hawke Channel (closest site)
2JB	WJB	2015	52.633	-54.817	Offshore Labrador (2J)	Canada - N	Sinclair Waters et al. 2018a	16	D	M	Labrador - Hawke Channel (closest site)
TH00	THA	2010	48.66	-53.11	Triton Harbour, Bonavista Bay	Canada - N	Sinclair Waters et al. 2018b	19	S	NM	North-east Newfoundland - Bonavista Bay sites (n = 2)
SR00	SRA	2011	52.533	-55.733	William's Harbour Run (Fishery)	Canada - N	Kess et al. 2018	7	D	M	Labradbor - Gilbert Bay
SP0	SPA	2009	52.45	-55.631	Spear Point (Fishery)	Canada - N	Sinclair Waters et al. 2018b	20	D	M	Labradbor - Gilbert Bay
SMS	SMS	2007/2008	48.74	-53.46	Smith Sound	Canada - N	Kess et al. 2018	20	AH	M	North-east Newfoundland - Smith Sound
GBK	GBK	2012	52.593	-55.766	Kelly's Island	Canada - N	Sinclair Waters et al. 2018b	38	D	M	Labrador - Hawke Channel (closest site)
MFE	MFE	2014	52.593	-55.766	Kelly's Island	Canada - N	Sinclair Waters et al. 2018b	21	D	M	Labrador - Hawke Channel (closest site)
MFF	MFF	2013	52.593	-55.766	Kelly's Island	Canada - N	Sinclair Waters et al. 2018b	24	D	M	Labrador - Hawke Channel (closest site)
MFG	MFG	2015	52.593	-55.766	Kelly's Island	Canada - N	Sinclair Waters et al. 2018b	24	D	M	Labrador - Hawke Channel (closest site)
MFI	MFI	2013	52.593	-55.766	Kelly's Island	Canada - N	Sinclair Waters et al. 2018b	18	D	M	Labrador - Hawke Channel (closest site)
CCFH	CCFH	2011	52.588	-55.724	Hare Island	Canada - N	Sinclair Waters et al. 2018b	7	D	M	Labrador - Hawke Channel (closest site)
CCF	CCF	2009	52.583	-55.709	Red Island (Fishery)	Canada - N	Sinclair Waters et al. 2018b	28	D	M	Labrador - Hawke Channel (closest site)
MFH	MFH	2014	52.606	-55.748	The Bull (Fishery)	Canada - N	Sinclair Waters et al. 2018b	18	D	M	Labrador - Hawke Channel (closest site)
Can-S_SB	CSB	2010	44.27	-63.36	Sambro	Canada - S	Berg et al. 2017	48	S	NM	Nova Scotia - Coastal areas, Lunenburg to Halifax
Can-S_GM	CGM	2009	43.16	-67.46	Gulf of Maine	Canada - S	Berg et al. 2017	24	S	NM	Gulf of Maine area
Can-S_BB	CBB	2009	42.35	-65.5	Browns Bank	Canada - S	Berg et al. 2017	24	S	NM	Nova Scotia and Scotian Shelf - Browns Bank sites (n = 3)
NCC	NCC	2011	68.04	13.41	Norwegian coastal cod	Coastal EU	Berg et al. 2017	44	S	NM	Norway coastal cod
ENG	ENG	2009	51.248	1.606	English Channel	Coastal EU	Barth et al. 2018	40	AH	M	North Sea - English Channel sites (n = 3)
NOR	NOR	2002	55.567	5.85	North Sea	Coastal EU	Barth et al. 2018	42	IH	M	North Sea - Denmark sites (n = 2)
TVE	TVE	2004	58.597	8.947	Tvedestrand	Coastal EU	Barth et al. 2018	47	S	NM	Skagerrak
SOP	SOP	2009/2011	58.901	9.461	Soppekilen	Coastal EU	Barth et al. 2018	28	S	NM	Skagerrak
HEL	HEL	2003	58.887	9.381	Hellefjord	Coastal EU	Barth et al. 2018	17	S	NM	Skagerrak
FRI	FRI	2001/2012	59.05	9.652	Same as GRE	Coastal EU	Barth et al. 2018	29	S	NM	Skagerrak
GRE	GRE	2001/2012	59.05	9.652	Grenland	Coastal EU	Barth et al. 2018	19	S	NM	Skagerrak
OSL	OSL	2001	59.81	10.56	Oslofjord	Coastal EU	Barth et al. 2018	40	S	NM	Skagerrak
IDD	IDD	2013	59.117	11.35	Iddefjord	Coastal EU	Barth et al. 2018	46	S	NM	Skagerrak
SKA	SKA	2013	58.31	10.5	Skagerrak	Coastal EU	Barth et al. 2018	18	S	NM	Skagerrak
GUL	GUL	2005	58.4	11.6	Gullmarsfjord	Coastal EU	Barth et al. 2018	47	S	NM	Skagerrak
HAV	HAV	2009	58.3	11.717	Havstensfjord	Coastal EU	Barth et al. 2018	12	S	NM	Skagerrak
KAT	KAT	2004	56.9	12.15	Kattegat	Coastal EU	Barth et al. 2018	48	S	NM	Western Baltic
ORE	ORE	2003	55.95	12.7	Oresund	Coastal EU	Barth et al. 2018	48	S	NM	Western Baltic
BEL	BEL	1996	55.11	9.4	Belt Sea	Coastal EU	Barth et al. 2018	47	S	NM	Western Baltic
FC0	FCA	2011	47.374	-44.999	Flemish Cap	Flemish Cap	Present study	20	S	NM	Grand Banks Area - Flemish Cap
SMP	SMP	2012	52.585	-56.033	Shinney's/Gilbert Bay	Gilbert Bay	Sinclair Waters et al. 2018a	20	S	NM	Labradbor - Gilbert Bay
GBJ	GBJ	2012	52.585	-56.033	Shinney's/Gilbert Bay	Gilbert Bay	Sinclair Waters et al. 2018a	17	S	NM	Labradbor - Gilbert Bay
GBM	GBM	2015	52.585	-56.033	Shinney's/Gilbert Bay	Gilbert Bay	Sinclair Waters et al. 2018a	24	S	NM	Labradbor - Gilbert Bay
Ice_F	ICF	2003-2005	63.5	-22	Iceland Frontal	North Atlantic Scand	Berg et al. 2017	39	AH	M	Iceland/Ecotype categorization
Ice_C	ICC	2003-2005	64	-16	Iceland Coastal	North Atlantic Scand	Berg et al. 2017	39	S	NM	Iceland/Ecotype categorization
NEAC	NEAC	2011	68.19	13.3	Northeast Arctic cod	North Atlantic Scand	Berg et al. 2017	50	AH	M	Northeast Arctic cod
