# Supplementary material for: Modular chromosome rearrangements reveal parallel and nonparallel adaptation in a marine fish
Source: Ecol Evol. 2020 Jan 11;10(2):638–53. doi: 10.1002/ece3.5828 (PMC6988541; doi:10.1002/ece3.5828)
Supplement: Supplementary file 11 [file ECE3-10-638-s011.xls]

## Sheet: Supplementary_Table_2_Inversion
Pop	Rearrangement_LG1_HET	Rearrangement_LG1_HOM	No_Rearrangement_LG1_HOM	Rearrangement_LG1_FREQ	No_Rearrangement_LG1_FREQ	Rearrangement_LG2_HET	No_Rearrangement_LG2_HOM	Rearrangement_LG2_HOM	No_Rearrangement_LG2_FREQ	Rearrangement_LG2_FREQ	Rearrangement_LG7_HET	No_Rearrangement_LG7_HOM	Rearrangement_LG7_HOM	No_Rearrangement_LG7_FREQ	Rearrangement_LG7_FREQ	Rearrangement_LG12_HET	No_Rearrangement_LG12_HOM	Rearrangement_LG12_HOM	No_Rearrangement_LG12_FREQ	Rearrangement_LG12_FREQ
CBB	0	0	100	0	100	50	20.8333	29.1667	45.8333	54.1667	50	16.6667	33.3333	41.6667	58.3333	20.8333	58.3333	20.8333	68.75	31.25
CCF	68.9655	17.2414	13.7931	51.7241	48.2759	0	0	100	0	100	0	0	100	0	100	31.0345	17.2414	51.7241	32.7586	67.2414
CCFH	42.8571	0	57.1429	21.4286	78.5714	0	0	100	0	100	0	0	100	0	100	28.5714	0	71.4286	14.2857	85.7143
CGM	16.6667	0	83.3333	8.33333	91.6667	45.8333	41.6667	12.5	64.5833	35.4167	54.1667	25	20.8333	52.0833	47.9167	41.6667	50	8.33333	70.8333	29.1667
CPB	29.1667	0	70.8333	14.5833	85.4167	0	0	100	0	100	0	0	100	0	100	8.33333	0	91.6667	4.16667	95.8333
CSB	4.16667	0	95.8333	2.08333	97.9167	31.25	10.4167	58.3333	26.0417	73.9583	60.4167	22.9167	16.6667	53.125	46.875	47.9167	33.3333	18.75	57.2917	42.7083
CSG	41.6667	16.6667	41.6667	37.5	62.5	0	0	100	0	100	0	0	100	0	100	0	0	100	0	100
FCA	35	65	0	82.5	17.5	0	0	100	0	100	0	0	100	0	100	0	0	100	0	100
GBJ	0	0	100	0	100	0	0	100	0	100	0	0	100	0	100	0	0	100	0	100
GBK	57.8947	10.5263	31.5789	39.4737	60.5263	2.63158	0	97.3684	1.31579	98.6842	2.63158	0	97.3684	1.31579	98.6842	34.2105	2.63158	63.1579	19.7368	80.2632
GBM	0	0	100	0	100	0	0	100	0	100	0	0	100	0	100	12.5	0	87.5	6.25	93.75
MFE	52.381	9.52381	38.0952	35.7143	64.2857	0	0	100	0	100	0	0	100	0	100	33.3333	4.7619	61.9048	21.4286	78.5714
MFF	54.1667	0	45.8333	27.0833	72.9167	0	0	100	0	100	0	0	100	0	100	8.33333	0	91.6667	4.16667	95.8333
MFG	50	12.5	37.5	37.5	62.5	0	0	100	0	100	0	0	100	0	100	16.6667	8.33333	75	16.6667	83.3333
MFH	33.3333	11.1111	55.5556	27.7778	72.2222	0	0	100	0	100	0	0	100	0	100	27.7778	0	72.2222	13.8889	86.1111
MFI	44.4444	22.2222	33.3333	44.4444	55.5556	0	0	100	0	100	0	0	100	0	100	38.8889	11.1111	50	30.5556	69.4444
NAA	28.5714	21.4286	50	35.7143	64.2857	0	0	100	0	100	0	0	100	0	100	28.5714	0	71.4286	14.2857	85.7143
SMP	0	0	100	0	100	0	0	100	0	100	0	0	100	0	100	20	0	80	10	90
SMS	5	0	95	2.5	97.5	0	0	100	0	100	0	0	100	0	100	30	5	65	20	80
SPA	40	35	25	55	45	0	0	100	0	100	0	0	100	0	100	25	5	70	17.5	82.5
SRA	100	0	0	50	50	0	0	100	0	100	0	0	100	0	100	42.8571	0	57.1429	21.4286	78.5714
TAA	46.6667	33.3333	20	56.6667	43.3333	0	0	100	0	100	0	0	100	0	100	33.3333	0	66.6667	16.6667	83.3333
THA	15.7895	0	84.2105	7.89474	92.1053	0	0	100	0	100	0	0	100	0	100	10.5263	5.26316	84.2105	10.5263	89.4737
WJA	75	6.25	18.75	43.75	56.25	0	0	100	0	100	0	0	100	0	100	12.5	0	87.5	6.25	93.75
WJB	62.5	25	12.5	56.25	43.75	0	0	100	0	100	0	0	100	0	100	43.75	0	56.25	21.875	78.125
BEL	0	0	100	0	100	17.0213	80.8511	2.12766	89.3617	10.6383	23.4043	74.4681	2.12766	86.1702	13.8298	40.4255	48.9362	10.6383	69.1489	30.8511
ENG	0	0	100	0	100	2.5	97.5	0	98.75	1.25	5	92.5	2.5	95	5	20	77.5	2.5	87.5	12.5
FRI	3.57143	0	96.4286	1.78571	98.2143	46.4286	46.4286	7.14286	69.6429	30.3571	39.2857	53.5714	7.14286	73.2143	26.7857	32.1429	64.2857	3.57143	80.3571	19.6429
GRE	0	0	100	0	100	47.3684	47.3684	5.26316	71.0526	28.9474	36.8421	57.8947	5.26316	76.3158	23.6842	47.3684	26.3158	26.3158	50	50
GUL	0	0	100	0	100	17.0213	78.7234	4.25532	87.234	12.766	23.4043	70.2128	6.38298	81.9149	18.0851	34.0426	59.5745	6.38298	76.5957	23.4043
HAV	0	0	100	0	100	8.33333	91.6667	0	95.8333	4.16667	8.33333	91.6667	0	95.8333	4.16667	33.3333	50	16.6667	66.6667	33.3333
HEL	0	0	100	0	100	41.1765	41.1765	17.6471	61.7647	38.2353	41.1765	58.8235	0	79.4118	20.5882	41.1765	58.8235	0	79.4118	20.5882
ICC	33.3333	7.69231	58.9744	24.359	75.641	25.641	17.9487	56.4103	30.7692	69.2308	43.5897	5.12821	51.2821	26.9231	73.0769	17.9487	0	82.0513	8.97436	91.0256
ICF	69.2308	20.5128	10.2564	55.1282	44.8718	28.2051	0	71.7949	14.1026	85.8974	23.0769	0	76.9231	11.5385	88.4615	10.2564	0	89.7436	5.12821	94.8718
IDD	0	0	100	0	100	15.2174	82.6087	2.17391	90.2174	9.78261	30.4348	65.2174	4.34783	80.4348	19.5652	39.1304	54.3478	6.52174	73.913	26.087
KAT	0	0	100	0	100	16.6667	83.3333	0	91.6667	8.33333	41.6667	54.1667	4.16667	75	25	35.4167	62.5	2.08333	80.2083	19.7917
NCC	9.09091	0	90.9091	4.54545	95.4545	43.1818	40.9091	15.9091	62.5	37.5	43.1818	54.5455	2.27273	76.1364	23.8636	13.6364	6.81818	79.5455	13.6364	86.3636
NEAC	48	50	2	74	26	4	0	96	2	98	12	0	88	6	94	0	0	100	0	100
NOR	2.38095	0	97.619	1.19048	98.8095	14.2857	85.7143	0	92.8571	7.14286	23.8095	76.1905	0	88.0952	11.9048	50	16.6667	33.3333	41.6667	58.3333
ORE	0	0	100	0	100	47.9167	50	2.08333	73.9583	26.0417	52.0833	43.75	4.16667	69.7917	30.2083	31.25	58.3333	10.4167	73.9583	26.0417
OSL	5	0	95	2.5	97.5	5	92.5	2.5	95	5	45	50	5	72.5	27.5	37.5	25	37.5	43.75	56.25
SKA	0	0	100	0	100	16.6667	83.3333	0	91.6667	8.33333	44.4444	50	5.55556	72.2222	27.7778	55.5556	22.2222	22.2222	50	50
SOP	0	0	100	0	100	14.2857	78.5714	7.14286	85.7143	14.2857	32.1429	64.2857	3.57143	80.3571	19.6429	28.5714	50	21.4286	64.2857	35.7143
TVE	0	0	100	0	100	19.1489	78.7234	2.12766	88.2979	11.7021	17.0213	82.9787	0	91.4894	8.51064	44.6809	51.0638	4.25532	73.4043	26.5957
