# Supplementary material for: Modular chromosome rearrangements reveal parallel and nonparallel adaptation in a marine fish
Source: Ecol Evol. 2020 Jan 11;10(2):638–53. doi: 10.1002/ece3.5828 (PMC6988541; doi:10.1002/ece3.5828)
Supplement: Supplementary file 12 [file ECE3-10-638-s012.xls]

## Sheet: Supplementary_Table3_Inversion_
Genotype	t	p.value	df	r2	Associated variable	Region
Rearrangement_LG1	-2.24438	0.0347259	23	-0.423865	Temperature_PC	North America
Rearrangement_LG1	-2.84469	0.00917521	23	-0.510163	maxTemp	North America
Rearrangement_LG1	-0.440325	0.663812	23	-0.0914295	minTemp	North America
Rearrangement_LG1	-2.12236	0.0447904	23	-0.404686	meanTemp	North America
Rearrangement_LG1	1.05173	0.303846	23	0.214211	Salinity_PC	North America
Rearrangement_LG1	0.757375	0.456515	23	0.15599	maxsalinity	North America
Rearrangement_LG1	1.29083	0.209587	23	0.259907	minsalinity	North America
Rearrangement_LG1	1.05506	0.302354	23	0.214858	meansalinity	North America
Rearrangement_LG1	-1.31243	0.202321	23	-0.263956	O2_PC	North America
Rearrangement_LG1	0.525302	0.604401	23	0.108882	maxO2	North America
Rearrangement_LG1	2.15294	0.0420473	23	0.409545	minO2	North America
Rearrangement_LG1	1.14718	0.263102	23	0.23264	meanO2	North America
Rearrangement_LG1	2.87534	0.00854713	23	0.514212	Migration	North America
Rearrangement_LG1	-1.38419	0.184203	17	-0.31826	Temperature_PC	Europe
Rearrangement_LG1	-2.10059	0.0509019	17	-0.453949	maxTemperature	Europe
Rearrangement_LG1	1.73724	0.100426	17	0.388285	minTemperature	Europe
Rearrangement_LG1	-1.57227	0.134313	17	-0.356305	meanTemperature	Europe
Rearrangement_LG1	1.19515	0.248436	17	0.278406	Salinity_PC	Europe
Rearrangement_LG1	1.12949	0.274377	17	0.264208	maxsalinity	Europe
Rearrangement_LG1	1.2175	0.240045	17	0.283198	minsalinity	Europe
Rearrangement_LG1	1.23746	0.232736	17	0.287461	meansalinity	Europe
Rearrangement_LG1	1.20808	0.243554	17	0.281182	O2_PC	Europe
Rearrangement_LG1	-1.20773	0.243684	17	-0.281107	maxO2	Europe
Rearrangement_LG1	-0.506615	0.618932	17	-0.121955	minO2	Europe
Rearrangement_LG1	-1.2006	0.246368	17	-0.279577	meanO2	Europe
Rearrangement_LG1	3.20453	0.00519662	17	0.613663	Migration	Europe
Rearrangement_LG12	-4.04831	0.000498919	23	-0.645041	Temperature_PC	North America
Rearrangement_LG12	-1.26993	0.216807	23	-0.255977	maxTemp	North America
Rearrangement_LG12	-4.35015	0.000235236	23	-0.671852	minTemp	North America
Rearrangement_LG12	-4.21642	0.000328325	23	-0.660282	meanTemp	North America
Rearrangement_LG12	-2.01721	0.0554914	23	-0.387716	Salinity_PC	North America
Rearrangement_LG12	-2.27462	0.0325721	23	-0.428534	maxsalinity	North America
Rearrangement_LG12	-1.78623	0.0872527	23	-0.349032	minsalinity	North America
Rearrangement_LG12	-1.98615	0.0590601	23	-0.382627	meansalinity	North America
Rearrangement_LG12	-5.75303	7.35496e-06	23	-0.768114	O2_PC	North America
Rearrangement_LG12	4.80752	7.52299e-05	23	0.707967	maxO2	North America
Rearrangement_LG12	5.52306	1.28674e-05	23	0.755067	minO2	North America
Rearrangement_LG12	5.55936	1.17763e-05	23	0.757189	meanO2	North America
Rearrangement_LG12	1.44299	0.162505	23	0.288125	Migration	North America
Rearrangement_LG12	-3.18144	0.00546126	17	-0.610895	Temperature_PC	Europe
Rearrangement_LG12	-4.00705	0.000913161	17	-0.696942	maxTemperature	Europe
Rearrangement_LG12	2.30181	0.0342633	17	0.487453	minTemperature	Europe
Rearrangement_LG12	-3.29879	0.00424118	17	-0.62473	meanTemperature	Europe
Rearrangement_LG12	1.99643	0.0621593	17	0.435804	Salinity_PC	Europe
Rearrangement_LG12	1.89434	0.0753214	17	0.41749	maxsalinity	Europe
Rearrangement_LG12	2.04355	0.0568129	17	0.444082	minsalinity	Europe
Rearrangement_LG12	2.05069	0.0560412	17	0.445325	meansalinity	Europe
Rearrangement_LG12	1.42569	0.172061	17	0.326796	O2_PC	Europe
Rearrangement_LG12	-1.8737	0.0782669	17	-0.413723	maxO2	Europe
Rearrangement_LG12	0.707501	0.488842	17	0.169122	minO2	Europe
Rearrangement_LG12	-1.58304	0.131837	17	-0.358433	meanO2	Europe
Rearrangement_LG12	1.76372	0.095741	17	0.393293	Migration	Europe
Rearrangement_LG2	-7.67576	8.65809e-08	23	-0.848074	Temperature_PC	North America
Rearrangement_LG2	-2.0359	0.0534374	23	-0.390762	maxTemp	North America
Rearrangement_LG2	-7.20781	2.44552e-07	23	-0.83255	minTemp	North America
Rearrangement_LG2	-8.06921	3.69876e-08	23	-0.859633	meanTemp	North America
Rearrangement_LG2	-2.16148	0.0413092	23	-0.410895	Salinity_PC	North America
Rearrangement_LG2	-2.51823	0.0192049	23	-0.464895	maxsalinity	North America
Rearrangement_LG2	-1.84118	0.0785311	23	-0.358407	minsalinity	North America
Rearrangement_LG2	-2.14241	0.0429741	23	-0.407876	meansalinity	North America
Rearrangement_LG2	-9.158	3.91207e-09	23	-0.88588	O2_PC	North America
Rearrangement_LG2	6.46493	1.3476e-06	23	0.803142	maxO2	North America
Rearrangement_LG2	9.46775	2.12363e-09	23	0.89208	minO2	North America
Rearrangement_LG2	8.24253	2.55971e-08	23	0.86434	meanO2	North America
Rearrangement_LG2	2.79315	0.0103313	23	0.503277	Migration	North America
Rearrangement_LG2	-1.93549	0.0697432	17	-0.424934	Temperature_PC	Europe
Rearrangement_LG2	-2.54006	0.0211374	17	-0.524512	maxTemperature	Europe
Rearrangement_LG2	1.88117	0.07719	17	0.415088	minTemperature	Europe
Rearrangement_LG2	-2.20828	0.0412468	17	-0.472134	meanTemperature	Europe
Rearrangement_LG2	1.45486	0.163925	17	0.332747	Salinity_PC	Europe
Rearrangement_LG2	1.40307	0.178595	17	0.322153	maxsalinity	Europe
Rearrangement_LG2	1.47532	0.158407	17	0.3369	minsalinity	Europe
Rearrangement_LG2	1.48418	0.156065	17	0.338692	meansalinity	Europe
Rearrangement_LG2	1.27992	0.217763	17	0.296471	O2_PC	Europe
Rearrangement_LG2	-1.48936	0.15471	17	-0.339738	maxO2	Europe
Rearrangement_LG2	0.0208194	0.983632	17	0.00504939	minO2	Europe
Rearrangement_LG2	-1.29474	0.212721	17	-0.299596	meanO2	Europe
Rearrangement_LG2	1.79773	0.0900044	17	0.399675	Migration	Europe
Rearrangement_LG7	-6.68455	8.0781e-07	23	-0.812516	Temperature_PC	North America
Rearrangement_LG7	-2.03914	0.0530886	23	-0.391288	maxTemp	North America
Rearrangement_LG7	-5.79349	6.66904e-06	23	-0.770315	minTemp	North America
Rearrangement_LG7	-7.14531	2.81548e-07	23	-0.830314	meanTemp	North America
Rearrangement_LG7	-2.10906	0.0460334	23	-0.402562	Salinity_PC	North America
Rearrangement_LG7	-2.41392	0.0241437	23	-0.449596	maxsalinity	North America
Rearrangement_LG7	-1.82942	0.0803314	23	-0.35641	minsalinity	North America
Rearrangement_LG7	-2.08945	0.0479217	23	-0.399419	meansalinity	North America
Rearrangement_LG7	-9.82547	1.0646e-09	23	-0.898663	O2_PC	North America
Rearrangement_LG7	6.40256	1.56008e-06	23	0.800365	maxO2	North America
Rearrangement_LG7	10.584	2.59202e-10	23	0.910855	minO2	North America
Rearrangement_LG7	9.05998	4.75864e-09	23	0.883813	meanO2	North America
Rearrangement_LG7	3.02299	0.00605423	23	0.533242	Migration	North America
Rearrangement_LG7	-2.05123	0.0559826	17	-0.44542	Temperature_PC	Europe
Rearrangement_LG7	-3.0956	0.00656611	17	-0.600406	maxTemperature	Europe
Rearrangement_LG7	2.33457	0.032089	17	0.492715	minTemperature	Europe
Rearrangement_LG7	-2.30576	0.0339936	17	-0.488091	meanTemperature	Europe
Rearrangement_LG7	1.49909	0.152192	17	0.341698	Salinity_PC	Europe
Rearrangement_LG7	1.42197	0.173124	17	0.326033	maxsalinity	Europe
Rearrangement_LG7	1.53568	0.143019	17	0.349033	minsalinity	Europe
Rearrangement_LG7	1.53883	0.142251	17	0.349662	meansalinity	Europe
Rearrangement_LG7	1.83822	0.083569	17	0.407198	O2_PC	Europe
Rearrangement_LG7	-1.92281	0.0714213	17	-0.42265	maxO2	Europe
Rearrangement_LG7	-0.398628	0.69513	17	-0.0962327	minO2	Europe
Rearrangement_LG7	-1.93438	0.0698887	17	-0.424735	meanO2	Europe
Rearrangement_LG7	1.8641	0.0796716	17	0.411963	Migration	Europe
